# Supplementary material for: Functional Characterization of Melanocortin-3 Receptor in a Hibernating Cavefish Onychostoma macrolepis
Source: Animals (Basel). 2021 Dec 25;12(1):38. doi: 10.3390/ani12010038 (PMC8749556; doi:10.3390/ani12010038)
Supplement: Supplementary file 1 [file animals-12-00038-s001.zip]

Archive with 1 entries (1 files):
- animals-1430599-supplementary.pdf
